# Supplementary material for: Toffee – a highly efficient, lossless file format for DIA-MS
Source: Sci Rep. 2020 Jun 2;10:8939. doi: 10.1038/s41598-020-65015-y (PMC7265431; doi:10.1038/s41598-020-65015-y)
Supplement: Supplementary file 1 — Supplemental information. [file 41598_2020_65015_MOESM1_ESM.zip]

Archive with 10 entries (9 files):
- Supp/
- Supp/random-access-timing.ipynb
- Supp/calculate_ims.ipynb
- Supp/in-silico-dilution-plot.ipynb
- Supp/missing-fragment-visualisation.ipynb
- Supp/analysis-profile.ipynb
- Supp/analysis-error.ipynb
- Supp/raptor-part0-transfer_from_resnet50.ipynb
- Supp/in-silico-dilution.ipynb
- Supp/analysis.ipynb
